# Supplementary material for: Implementation of paediatric precision oncology into clinical practice: The Individualized Therapies for Children with cancer program ‘iTHER’
Source: Eur J Cancer. 2022 Nov;175:311–25. doi: 10.1016/j.ejca.2022.09.001 (PMC9586161; doi:10.1016/j.ejca.2022.09.001)
Supplement: Multimedia component 6 [file mmc6.xlsx]

## Sheet: Sheet1
Supplemental Table 4. Specific details of germline pathogenic variants
Gene	Transcript	Variant	Remark	Cancer type	VAF	Additional relevant clinical features	Relevant somatic findings	Reportable
ABCB11	NM_003742.4	c.890A>G, p.(Glu297Gly)		AML	0.45		unknown (low tumor content)	no
APC	NM_000038.6	c.643_644dup, p.(Gln215Hisfs*5)		Adenocarcinoma rectum	0.37	> 100 colorectal adenomatous polyps	second hit pathogenic variant: APC c.835-8A>G	yes
ATM	NM_000051.3	c.8147T>C, p.(Val2716Ala)	i	ALL	0.45		none	yes
ATM	NM_000051.3	c.1898+2T>G		Rhabodomyosarcoma	0.41		none	yes
ATM	NM_000051.3	c.1898+2T>G		Rhabodomyosarcoma	0.65		second hit pathogenic variant ATM: c.6115G>A, p.(Glu2039Lys)	yes
CTC1	NM_025099.6	c.2923A>G, p.(Arg975Gly)		ALL	0.49		none	no
DICER1	NM_177438.2	deletion exon 15-20		Pleuropulmonary blastoma			second hit pathogenic variants DICER1: c.5424G>A, p.(Gly1809Arg)	yes
ERCC2	NM_000400.4	c.1381C>G, (p.Leu461Val); c.2150C>G (p.Val716_Arg730del)		Osteosarcoma	0.45		none	no
ERCC3	NM_000122.2	c.1062_1084del, p.(Cys355Glyfs*23)		Osteosarcoma	0.52		none	no
FANCC	NM_000136.3	c.67del, p.(Asp23Ilefs*23)		Ewing sarcoma	0.40		none	no
FANCC	NM_000136.3	c.67del, p.(Asp23Ilefs*23)		AML	0.49		none	no
HAVCR2	NM_032782.5	c.291A>G, p.(Ile97Met)		Rhabdomyosarcoma	0.39		none	no
HAVCR2	NM_032782.5	c.302C>T, p. (Thr101Ile)		BCOR sarcoma	0.48		none	no
LZTR1	NM_006767.4	22q11.2 duplication		BCOR sarcoma			none	yes
LZTR1	NM_006767.4	c.200G>C, p.(Arg67Pro)	i	ALL	0.40		none	yes
MSH2	NM_000251.3	c.1511-2A>G		High grade glioma	0.47		second hit pathogenic variant MSH2: c.2437_2438dup, p.(Met813Leufs*6)	yes
NF1	NM_001042492.3	17q11.2 deletion		Sarcoma with NTRK fusion		MPNST, multiple neurofibromas, intellectual disability	second hit pathogenic variant NF1 c.7062_7063ins43, p.(Ser2355Valfs*7)	yes
NF1	NM_001042492.3	c.288+1G>T		Low-grade glioma	0.42		second hit pathogenic variant NF1: c.3773G>A, p.(Trp1258*)	yes
NF2	NM_000268.4	c.169C>T, p.(Arg57*)		Schwannoma	0.55	multiple schwannomas	second hit pathogenic variant NF2: c.586C>T, p.(Arg196*)	yes
PALB2	NM_024675.3	c.509_510del, p.(Arg170Ilefs*14)		Neuroblastoma	0.48		none	yes
PHOX2B	NM_003924.4	c.691_698dup, p.(Gly234Alafs*78)		Neuroblastoma	0.51		unknown (low tumor content)	yes
PMS2	NM_000535.7	c.2444C>T, p.(Ser815Leu)		High-grade glioma	1	café-au-lait spots	very high mutational load (≥ 10.000 somatic variants)	yes
PMS2	NM_000535.7	c.1164del, p.(His388Glnfs*10)	ii	Dysgerminoma ovary	0.51		none	yes
POLH	NM_006502.3	c.890G>A, p.(Trp297*)		Neuroblastoma	0.49		LOH	no
PTEN	NM_000314.4	c.920_921insTATA, p.(Glu307Aspfs*6)	ii	Dysgerminoma ovary	0.41	multiple thyroid nodules	LOH	yes
RB1	NM_000321.2	c.1212del, p.(Phe404Leufs*6)		Osteosarcoma	0.51	bilateral retinoblastoma	LOH	yes
SBDS	NM_016038.4	c.164C>G, p.(Ser55*)		Melanoma	0.55		none	no
SBDS	NM_016038.4	c.183_184delinsCT, (p.Lys62*)		High-grade glioma	0.32		none	no
SBDS	NM_016038.4	c.258+2T>C		Osteosarcoma	0.44		unknown (low tumor content)	no
SDHD	NM_003002.4	c.274G>T, p.(Asp92Tyr)		ALL	0.49		none	yes
SHDA	NM_004168.4	c.91C>T, p.(Arg31*)		AML	0.51		none	yes
SMARCA4	NM_001128844.1	c.1189C>T, p.Arg397*		SSCOHT	0.41		second hit pathogenic variant SMARCA4: c.2631C>A, p.(Tyr877*)	yes
SUFU	NM_016169.4	c.1157+1G>A		Medulloblastoma, SHH subtype	0.43		second hit pathogenic variant SUFU: c.37_53del, p.(Thr13Trpfs*29); downregulation SUFU	yes
TP53	NM_000546.5	c.1025G>C, p.(Arg342Pro)		High-grade glioma	0.46		LOH	yes
TP53	NM_000546.5	c.499C>T, p.(Gln167*)		Osteosarcoma	0.44		LOH	yes
TP53	NM_000546.5	c.623A>T, p.(Asp208Val)		Rhabdomyosarcoma	0.52		LOH	yes
XPC	NM_004628.5	c.1643_1644del, p.(Val548Alafs*25)		AML	0.46		LOH	no
i Same patient carrying the ATM and LZTR1 pathogenic variant, ii Same patient carrying the PALB2 and PTEN pathogenic variant
VAF variant allele frequency, AML acute myeloid leukemia, ALL acute lymphoblastic leukemia, SSCOHT small cell carcinoma of the ovary hypercalcemic type, LOH loss of heterozygosity,
